# Supplementary material for: Functional Identification and Genetic Transformation of the Ammonium Transporter PtrAMT1;6 in Populus
Source: Int J Mol Sci. 2023 May 10;24(10):8511. doi: 10.3390/ijms24108511 (PMC10218248; doi:10.3390/ijms24108511)
Supplement: Supplementary file 1 [file ijms-24-08511-s001.zip]

Archive with 1 entries (1 files):
- Table S1 and Figure S1.pdf
